# Supplementary material for: Association of genetic polymorphisms related to Johne’s disease with estimated breeding values of Holstein sires for milk ELISA test scores
Source: BMC Vet Res. 2020 May 27;16:165. doi: 10.1186/s12917-020-02381-9 (PMC7254716; doi:10.1186/s12917-020-02381-9)
Supplement: Supplementary file 1 — Additional file 1: Supplementary File A: List of SNPs used in the custom genotype panel. [file 12917_2020_2381_MOESM1_ESM.txt]

SNPID	Chr	Pos (positions are based on UMD 3.1 Bovine reference genome assembly)
rs108995342	23	29316835
rs109000445	11	86926025
rs109059425	16	21821449
rs109258111	23	27776075
rs109276254	15	67269656
rs109282322	1	112526671
rs109291899	14	8615666
rs109316469	7	70988849
rs109376203	21	61370773
rs109401919	29	32671085
rs109453173	2	107122329
rs109530477	21	33570843
rs109549071	18	23159530
rs109553299	22	55296176
rs109554760	17	9392845
rs109597679	2	15709188
rs109640417	3	105336520
rs109729134	12	68944676
rs109735237	6	105566153
rs109775525	26	2229651
rs109894041	17	57131089
rs109915208	2	107119808
rs109951039	1	107119810
rs109955532	3	100901542
rs109980809	11	29297974
rs110056091	1	112344219
rs110142633	23	33645739
rs110161711	22	23458863
rs110192253	23	32621505
rs110222319	15	29101925
rs110225854	26	38924276
rs110231414	13	66049830
rs110242629	10	68119052
rs110274329	17	73273081
rs110353426	16	75892097
rs110470829	17	43621923
rs110473149	20	29320129
rs110494981	9	44713803
rs110581731	7	22270286
rs110588831	12	72285729
rs110629033	12	90915595
rs110813155	14	48158499
rs110845094	6	21817636
rs110936943	3	49888628
rs111020601	15	29096578
rs111025888	18	50781964
rs132756399	7	41974204
rs132870210	10	59371041
rs133273791	21	71338809
rs134810456	6	19064492
rs134945484	16	49006258
rs135242518	5	81530672
rs135496866	15	24778751
rs136182707	16	53247138
rs136813055	20	24527108
rs29010355	8	18932857
rs29010390	21	44844225
rs29012539	19	24246413
rs29012842	1	3249057
rs29012843	1	3248926
rs29015783	27	37513923
rs29016507	14	59770268
rs29018684	29	723924
rs29018911	14	63695912
rs29025316	7	56130546
rs29025761	21	27328130
rs29026569	20	34728244
rs41255407	23	19163000
rs41255443	3	113786118
rs41255464	23	47353027
rs41257117	3	107097209
rs41571167	2	61632431
rs41572967	19	61630610
rs41574631	27	41511443
rs41579471	6	60692672
rs41580314	20	3558883
rs41583415	21	37946487
rs41586310	27	41656043
rs41591273	7	102398654
rs41595078	5	12379777
rs41596684	27	8689042
rs41603825	16	59659639
rs41606775	26	39681664
rs41613020	3	101076596
rs41613817	6	51870854
rs41617133	23	32876929
rs41619585	14	58342794
rs41624258	7	57748551
rs41625390	6	51791836
rs41631988	18	31642434
rs41633558	15	61338591
rs41634007	15	61813536
rs41635984	1	119579301
rs41639259	20	31902571
rs41640896	22	21736880
rs41641367	23	44458259
rs41648895	28	13270960
rs41648899	28	13286097
rs41650691	4	49229632
rs41654630	7	63569723
rs41657954	7	20604836
rs41665666	12	72341102
rs41666770	14	27751780
rs41667285	6	55462479
rs41745716	15	23348587
rs41745722	15	23342050
rs41748392	15	23364962
rs41748405	15	23367462
rs41748420	15	23403675
rs41773422	15	66653797
rs41810662	16	55677310
rs41945014	20	35849910
rs41962859	20	66479425
rs42316308	26	35662269
rs42395522	15	29101724
rs42395524	15	29101838
rs42395525	15	29102009
rs42395526	15	29102042
rs42396640	16	30885863
rs42445244	7	84677552
rs42454958	8	33964937
rs42556851	10	50705459
rs42556867	10	50670173
rs42571769	16	64872924
rs42615382	16	61332532
rs42620822	27	42776720
rs42743330	12	70812571
rs42840474	17	28566700
rs42921112	6	526736
rs42949831	17	30813823
rs43070062	9	1567053
rs43071807	25	28413439
rs43170466	10	87878635
rs43357861	3	106442016
rs43363215	3	105347193
rs43364331	3	105269290
rs43390642	4	51397892
rs43471621	6	67752994
rs43505295	7	20631252
rs43514522	7	42737470
rs41613550	16	69752797
rs41648159	26	36816194
rs43709737	4	49681038
